# Supplementary material for: Prediction Models for Intrauterine Growth Restriction Using Artificial Intelligence and Machine Learning: A Systematic Review and Meta-Analysis
Source: Healthcare (Basel). 2023 Jun 1;11(11):1617. doi: 10.3390/healthcare11111617 (PMC10252230; doi:10.3390/healthcare11111617)
Supplement: Supplementary file 1 [file healthcare-11-01617-s001.zip]

Archive with 3 entries (2 files):
- healthcare-2361309-supplementary/
- healthcare-2361309-supplementary/Table S1. JBI report.pdf
- healthcare-2361309-supplementary/Table S2. CASP report.pdf
